# Supplementary material for: Breakfast and Breakfast Cereal Choice and Its Impact on Nutrient and Sugar Intakes and Anthropometric Measures among a Nationally Representative Sample of Australian Children and Adolescents
Source: Nutrients. 2017 Sep 21;9(10):1045. doi: 10.3390/nu9101045 (PMC5691662; doi:10.3390/nu9101045)
Supplement: Supplementary file 1 [file nutrients-09-01045-s001.zip]

Archive with 1 entries (1 files):
- nutrients-220668-supplementary.pdf
